# Supplementary material for: ToxDAR: A Workflow Software for Analyzing Toxicologically Relevant Proteomic and Transcriptomic Data, from Data Preparation to Toxicological Mechanism Elucidation
Source: Int J Mol Sci. 2024 Sep 2;25(17):9544. doi: 10.3390/ijms25179544 (PMC11394870; doi:10.3390/ijms25179544)
Supplement: Supplementary file 1 [file ijms-25-09544-s001.zip]

Archive with 3 entries (3 files):
- Supplementary Material S3 - Supplementary Methods.pdf
- Supplementary Material Table S1 - Classification System of Toxic Substances.pdf
- Supplementary Material Table S2 - Representative Toxic Information Under Each Classification System.pdf
